# Supplementary material for: Anisotropic Reaction Properties for Different HMX/HTPB Composites: A Theoretical Study of Shock Decomposition
Source: Molecules. 2022 Apr 27;27(9):2787. doi: 10.3390/molecules27092787 (PMC9102234; doi:10.3390/molecules27092787)
Supplement: Supplementary file 1 [file molecules-27-02787-s001.zip]

Archive with 1 entries (1 files):
- molecules-1657637-supplementary.pdf
